# Supplementary material for: Identification of Runs of Homozygosity Islands and Functional Variants in Wenchang Chicken
Source: Animals (Basel). 2023 May 15;13(10):1645. doi: 10.3390/ani13101645 (PMC10215771; doi:10.3390/ani13101645)
Supplement: Supplementary file 1 [file animals-13-01645-s001.zip]

Archive with 7 entries (7 files):
- FigureS1.jpg
- FigureS2.jpg
- FigureS3.jpg
- TableS1.xlsx
- TableS2.xlsx
- TableS3.xlsx
- tableS4.xlsx
