# Supplementary material for: Identification of Runs of Homozygosity Islands and Functional Variants in Wenchang Chicken
Source: Animals (Basel). 2023 May 15;13(10):1645. doi: 10.3390/ani13101645 (PMC10215771; doi:10.3390/ani13101645)
Supplement: Supplementary file 1 [file animals-13-01645-s001.zip › TableS1.xlsx]

## Sheet: WC Chicken Information
BioSample	Breed	Region	Depth	Coverage	Sex	Librarys	Q30%	GC%	Region	Code	Fram
wenchang_1	wenchang chicken	Hainan province, China	1.54899	0.540256	male	WGS	92.25	44.2	Hainan province, China	WC	Hainan Longquan
wenchang_2	wenchang chicken	Hainan province, China	1.49286	0.512033	male	WGS	92.42	43.54	Hainan province, China	WC	Hainan Longquan
wenchang_3	wenchang chicken	Hainan province, China	1.47145	0.499077	male	WGS	92.54	43.77	Hainan province, China	WC	Hainan Longquan
wenchang_4	wenchang chicken	Hainan province, China	1.55218	0.539418	male	WGS	92.47	44.35	Hainan province, China	WC	Hainan Longquan
wenchang_5	wenchang chicken	Hainan province, China	1.41578	0.460834	male	WGS	92.35	43.49	Hainan province, China	WC	Hainan Longquan
wenchang_6	wenchang chicken	Hainan province, China	1.52401	0.535461	male	WGS	92.44	43.67	Hainan province, China	WC	Hainan Longquan
wenchang_8	wenchang chicken	Hainan province, China	1.61631	0.578069	male	WGS	92.46	44.22	Hainan province, China	WC	Hainan Longquan
wenchang_9	wenchang chicken	Hainan province, China	1.57314	0.568566	male	WGS	93.07	43.59	Hainan province, China	WC	Hainan Longquan
wenchang_10	wenchang chicken	Hainan province, China	1.57046	0.554859	male	WGS	92.38	43.72	Hainan province, China	WC	Hainan Longquan
wenchang_11	wenchang chicken	Hainan province, China	1.58275	0.575913	male	WGS	92.94	43.31	Hainan province, China	WC	Hainan Longquan
wenchang_12	wenchang chicken	Hainan province, China	1.42679	0.456419	male	WGS	92.07	44.1	Hainan province, China	WC	Hainan Longquan
wenchang_13	wenchang chicken	Hainan province, China	1.59045	0.564937	male	WGS	92.1	44.15	Hainan province, China	WC	Hainan Longquan
wenchang_14	wenchang chicken	Hainan province, China	1.57389	0.567671	male	WGS	92.65	43.53	Hainan province, China	WC	Hainan Longquan
wenchang_15	wenchang chicken	Hainan province, China	1.56254	0.559506	male	WGS	92.77	43.68	Hainan province, China	WC	Hainan Longquan
wenchang_17	wenchang chicken	Hainan province, China	1.55956	0.535916	male	WGS	92.34	44.2	Hainan province, China	WC	Hainan Longquan
wenchang_18	wenchang chicken	Hainan province, China	1.54094	0.547195	male	WGS	92.78	43.57	Hainan province, China	WC	Hainan Longquan
wenchang_19	wenchang chicken	Hainan province, China	1.61588	0.587992	male	WGS	92.59	43.64	Hainan province, China	WC	Hainan Longquan
wenchang_20	wenchang chicken	Hainan province, China	1.5829	0.566937	male	WGS	92.74	43.76	Hainan province, China	WC	Hainan Longquan
wenchang_21	wenchang chicken	Hainan province, China	1.54167	0.540377	male	WGS	92.55	43.84	Hainan province, China	WC	Hainan Longquan
wenchang_22	wenchang chicken	Hainan province, China	1.58223	0.565706	male	WGS	92.7	43.92	Hainan province, China	WC	Hainan Longquan
wenchang_23	wenchang chicken	Hainan province, China	1.51417	0.522373	male	WGS	91.88	44.02	Hainan province, China	WC	Hainan Longquan
wenchang_24	wenchang chicken	Hainan province, China	1.57837	0.570457	male	WGS	92.63	43.48	Hainan province, China	WC	Hainan Longquan
wenchang_25	wenchang chicken	Hainan province, China	1.50634	0.493212	male	WGS	91.6	44.61	Hainan province, China	WC	Hainan Longquan
wenchang_26	wenchang chicken	Hainan province, China	1.544	0.550115	male	WGS	91.6	43.55	Hainan province, China	WC	Hainan Longquan
wenchang_27	wenchang chicken	Hainan province, China	1.46793	0.494629	male	WGS	91.8	43.87	Hainan province, China	WC	Hainan Longquan
wenchang_28	wenchang chicken	Hainan province, China	1.48092	0.49652	male	WGS	91.95	44.3	Hainan province, China	WC	Hainan Longquan
wenchang_29	wenchang chicken	Hainan province, China	1.52622	0.536292	male	WGS	92.21	43.56	Hainan province, China	WC	Hainan Longquan
wenchang_30	wenchang chicken	Hainan province, China	1.46156	0.488601	male	WGS	91.9	43.91	Hainan province, China	WC	Hainan Longquan
wenchang_31	wenchang chicken	Hainan province, China	1.41565	0.457048	male	WGS	91.82	43.82	Hainan province, China	WC	Hainan Longquan
wenchang_32	wenchang chicken	Hainan province, China	1.46819	0.491909	male	WGS	91.86	44.01	Hainan province, China	WC	Hainan Longquan
wenchang_33	wenchang chicken	Hainan province, China	1.54472	0.542663	male	WGS	91.86	43.91	Hainan province, China	WC	Hainan Longquan
wenchang_34	wenchang chicken	Hainan province, China	1.56427	0.557915	male	WGS	92.5	43.76	Hainan province, China	WC	Hainan Longquan
wenchang_35	wenchang chicken	Hainan province, China	1.58725	0.56992	male	WGS	92.1	43.74	Hainan province, China	WC	Hainan Longquan
wenchang_36	wenchang chicken	Hainan province, China	1.5839	0.56594	male	WGS	92.34	44	Hainan province, China	WC	Hainan Longquan
wenchang_37	wenchang chicken	Hainan province, China	1.59011	0.56991	male	WGS	92.14	43.65	Hainan province, China	WC	Hainan Longquan
wenchang_38	wenchang chicken	Hainan province, China	1.54	0.547352	male	WGS	91.87	43.46	Hainan province, China	WC	Hainan Longquan
wenchang_39	wenchang chicken	Hainan province, China	1.5412	0.548171	male	WGS	92.54	43.48	Hainan province, China	WC	Hainan Longquan
wenchang_40	wenchang chicken	Hainan province, China	1.56062	0.553229	male	WGS	92.44	43.88	Hainan province, China	WC	Hainan Longquan
wenchang_41	wenchang chicken	Hainan province, China	1.43568	0.461519	male	WGS	91.83	44.06	Hainan province, China	WC	Hainan Longquan
wenchang_42	wenchang chicken	Hainan province, China	1.55614	0.555169	male	WGS	92.48	43.77	Hainan province, China	WC	Hainan Longquan
wenchang_43	wenchang chicken	Hainan province, China	1.59996	0.571986	male	WGS	92.29	43.58	Hainan province, China	WC	Hainan Longquan
wenchang_44	wenchang chicken	Hainan province, China	1.58825	0.568993	male	WGS	92.2	43.68	Hainan province, China	WC	Hainan Longquan
wenchang_45	wenchang chicken	Hainan province, China	1.49243	0.511557	male	WGS	91.41	43.48	Hainan province, China	WC	Hainan Longquan
wenchang_47	wenchang chicken	Hainan province, China	1.48079	0.493016	male	WGS	91.43	43.89	Hainan province, China	WC	Hainan Longquan
wenchang_48	wenchang chicken	Hainan province, China	1.58951	0.563551	male	WGS	92.15	43.84	Hainan province, China	WC	Hainan Longquan
wenchang_49	wenchang chicken	Hainan province, China	1.43586	0.474227	male	WGS	91.8	43.35	Hainan province, China	WC	Hainan Longquan
wenchang_50	wenchang chicken	Hainan province, China	1.57916	0.56445	male	WGS	92.4	43.58	Hainan province, China	WC	Hainan Longquan
wenchang_51	wenchang chicken	Hainan province, China	1.42277	0.458218	male	WGS	91.41	43.68	Hainan province, China	WC	Hainan Longquan
wenchang_52	wenchang chicken	Hainan province, China	1.53994	0.533057	male	WGS	91.75	43.75	Hainan province, China	WC	Hainan Longquan
wenchang_53	wenchang chicken	Hainan province, China	1.54178	0.53593	male	WGS	91.7	43.97	Hainan province, China	WC	Hainan Longquan
wenchang_54	wenchang chicken	Hainan province, China	1.55117	0.547751	male	WGS	92.09	43.52	Hainan province, China	WC	Hainan Longquan
wenchang_55	wenchang chicken	Hainan province, China	1.55906	0.543323	male	WGS	91.9	44.01	Hainan province, China	WC	Hainan Longquan
wenchang_56	wenchang chicken	Hainan province, China	1.55996	0.553877	male	WGS	92.25	43.57	Hainan province, China	WC	Hainan Longquan
wenchang_57	wenchang chicken	Hainan province, China	1.61244	0.574247	male	WGS	92.02	43.79	Hainan province, China	WC	Hainan Longquan
wenchang_58	wenchang chicken	Hainan province, China	1.43419	0.468923	male	WGS	91.6	43.66	Hainan province, China	WC	Hainan Longquan
wenchang_59	wenchang chicken	Hainan province, China	1.43438	0.465516	male	WGS	91.65	43.72	Hainan province, China	WC	Hainan Longquan
wenchang_60	wenchang chicken	Hainan province, China	1.63591	0.588731	male	WGS	92.18	43.92	Hainan province, China	WC	Hainan Longquan
wenchang_61	wenchang chicken	Hainan province, China	1.44567	0.46993	male	WGS	91.54	43.86	Hainan province, China	WC	Hainan Longquan
wenchang_62	wenchang chicken	Hainan province, China	1.44872	0.476227	male	WGS	91.94	43.75	Hainan province, China	WC	Hainan Longquan
wenchang_63	wenchang chicken	Hainan province, China	1.45701	0.480559	male	WGS	91.6	43.75	Hainan province, China	WC	Hainan Longquan
wenchang_64	wenchang chicken	Hainan province, China	1.57836	0.562713	male	WGS	91.92	43.51	Hainan province, China	WC	Hainan Longquan
wenchang_65	wenchang chicken	Hainan province, China	1.62025	0.592208	male	WGS	92.22	43.18	Hainan province, China	WC	Hainan Longquan
wenchang_66	wenchang chicken	Hainan province, China	1.42828	0.461806	male	WGS	91.79	43.65	Hainan province, China	WC	Hainan Longquan
wenchang_67	wenchang chicken	Hainan province, China	1.4401	0.472007	male	WGS	91.88	43.61	Hainan province, China	WC	Hainan Longquan
wenchang_68	wenchang chicken	Hainan province, China	1.62877	0.589699	male	WGS	92.37	43.6	Hainan province, China	WC	Hainan Longquan
wenchang_69	wenchang chicken	Hainan province, China	1.46738	0.490179	male	WGS	92.49	43.79	Hainan province, China	WC	Hainan Longquan
wenchang_70	wenchang chicken	Hainan province, China	1.48983	0.50484	male	WGS	92.06	43.74	Hainan province, China	WC	Hainan Longquan
wenchang_71	wenchang chicken	Hainan province, China	1.54003	0.524747	male	WGS	92.03	44.28	Hainan province, China	WC	Hainan Longquan
wenchang_72	wenchang chicken	Hainan province, China	1.53214	0.535871	male	WGS	92.27	43.67	Hainan province, China	WC	Hainan Longquan
wenchang_73	wenchang chicken	Hainan province, China	1.52702	0.528395	male	WGS	92.03	43.73	Hainan province, China	WC	Hainan Longquan
wenchang_74	wenchang chicken	Hainan province, China	1.61529	0.578591	male	WGS	92.01	43.76	Hainan province, China	WC	Hainan Longquan
wenchang_75	wenchang chicken	Hainan province, China	1.47813	0.489203	male	WGS	91.56	44.07	Hainan province, China	WC	Hainan Longquan
wenchang_76	wenchang chicken	Hainan province, China	1.47377	0.492163	male	WGS	91.66	43.75	Hainan province, China	WC	Hainan Longquan
wenchang_77	wenchang chicken	Hainan province, China	1.46884	0.481371	male	WGS	91.4	43.96	Hainan province, China	WC	Hainan Longquan
wenchang_78	wenchang chicken	Hainan province, China	1.61971	0.585566	male	WGS	92.03	43.5	Hainan province, China	WC	Hainan Longquan
wenchang_79	wenchang chicken	Hainan province, China	1.44766	0.483653	male	WGS	91.84	43.47	Hainan province, China	WC	Hainan Longquan
wenchang_80	wenchang chicken	Hainan province, China	1.45211	0.491854	male	WGS	92.69	43	Hainan province, China	WC	Hainan Longquan
wenchang_81	wenchang chicken	Hainan province, China	1.46987	0.491646	male	WGS	92.05	43.78	Hainan province, China	WC	Hainan Chuanwei
wenchang_82	wenchang chicken	Hainan province, China	1.47354	0.497055	male	WGS	91.65	43.69	Hainan province, China	WC	Hainan Chuanwei
wenchang_83	wenchang chicken	Hainan province, China	1.53965	0.544282	male	WGS	91.71	43.73	Hainan province, China	WC	Hainan Chuanwei
wenchang_84	wenchang chicken	Hainan province, China	1.58911	0.516729	male	WGS	91.85	45.5	Hainan province, China	WC	Hainan Chuanwei
wenchang_85	wenchang chicken	Hainan province, China	1.50948	0.515248	male	WGS	91.7	43.85	Hainan province, China	WC	Hainan Chuanwei
wenchang_87	wenchang chicken	Hainan province, China	1.48912	0.499168	male	WGS	92.09	43.91	Hainan province, China	WC	Hainan Chuanwei
wenchang_88	wenchang chicken	Hainan province, China	1.49497	0.509055	male	WGS	91.96	43.72	Hainan province, China	WC	Hainan Chuanwei
wenchang_89	wenchang chicken	Hainan province, China	1.44603	0.492962	male	WGS	91.98	43.28	Hainan province, China	WC	Hainan Chuanwei
wenchang_90	wenchang chicken	Hainan province, China	1.47922	0.483864	male	WGS	91.37	44.41	Hainan province, China	WC	Hainan Chuanwei
wenchang_91	wenchang chicken	Hainan province, China	1.64037	0.520491	male	WGS	92.01	46.06	Hainan province, China	WC	Hainan Chuanwei
wenchang_92	wenchang chicken	Hainan province, China	1.48354	0.496845	male	WGS	91.54	44.58	Hainan province, China	WC	Hainan Chuanwei
wenchang_94	wenchang chicken	Hainan province, China	1.46472	0.493078	male	WGS	92.61	43.56	Hainan province, China	WC	Hainan Chuanwei
wenchang_95	wenchang chicken	Hainan province, China	1.44402	0.484476	male	WGS	92.5	43.28	Hainan province, China	WC	Hainan Chuanwei
wenchang_96	wenchang chicken	Hainan province, China	1.47903	0.501703	male	WGS	92.23	43.62	Hainan province, China	WC	Hainan Chuanwei
wenchang_97	wenchang chicken	Hainan province, China	1.62979	0.572764	male	WGS	92.01	44.38	Hainan province, China	WC	Hainan Chuanwei
wenchang_98	wenchang chicken	Hainan province, China	1.56184	0.552064	male	WGS	91.9	43.44	Hainan province, China	WC	Hainan Chuanwei
wenchang_99	wenchang chicken	Hainan province, China	1.47859	0.497308	male	WGS	92.1	43.68	Hainan province, China	WC	Hainan Chuanwei
wenchang_100	wenchang chicken	Hainan province, China	1.64495	0.594708	male	WGS	92.74	43.77	Hainan province, China	WC	Hainan Chuanwei
wenchang_101	wenchang chicken	Hainan province, China	1.45122	0.480977	male	WGS	92.02	43.74	Hainan province, China	WC	Hainan Chuanwei
wenchang_102	wenchang chicken	Hainan province, China	1.61773	0.585508	male	WGS	91.88	43.26	Hainan province, China	WC	Hainan Chuanwei
wenchang_103	wenchang chicken	Hainan province, China	1.67007	0.570255	male	WGS	92.29	45.51	Hainan province, China	WC	Hainan Chuanwei
wenchang_104	wenchang chicken	Hainan province, China	1.43815	0.464357	male	WGS	92.15	43.87	Hainan province, China	WC	Hainan Chuanwei
wenchang_107	wenchang chicken	Hainan province, China	1.61112	0.590091	male	WGS	92.7	43.16	Hainan province, China	WC	Hainan Chuanwei
wenchang_108	wenchang chicken	Hainan province, China	1.46183	0.458434	male	WGS	92.2	44.57	Hainan province, China	WC	Hainan Chuanwei
wenchang_109	wenchang chicken	Hainan province, China	1.43082	0.472404	male	WGS	92.02	43.38	Hainan province, China	WC	Hainan Chuanwei
wenchang_111	wenchang chicken	Hainan province, China	1.46616	0.492017	male	WGS	91.44	43.64	Hainan province, China	WC	Hainan Chuanwei
wenchang_112	wenchang chicken	Hainan province, China	1.50136	0.515124	male	WGS	91.67	43.53	Hainan province, China	WC	Hainan Chuanwei
wenchang_115	wenchang chicken	Hainan province, China	1.52453	0.529347	male	WGS	92.01	43.79	Hainan province, China	WC	Hainan Chuanwei
wenchang_117	wenchang chicken	Hainan province, China	1.43549	0.47306	male	WGS	91.61	43.28	Hainan province, China	WC	Hainan Chuanwei
wenchang_118	wenchang chicken	Hainan province, China	1.43269	0.478192	male	WGS	92.33	43.09	Hainan province, China	WC	Hainan Chuanwei
wenchang_120	wenchang chicken	Hainan province, China	1.63251	0.582709	male	WGS	92.53	44.24	Hainan province, China	WC	Hainan Chuanwei
wenchang_121	wenchang chicken	Hainan province, China	1.47452	0.500102	male	WGS	92.75	43.97	Hainan province, China	WC	Hainan Chuanwei
wenchang_123	wenchang chicken	Hainan province, China	1.4411	0.469134	male	WGS	92.86	44.27	Hainan province, China	WC	Hainan Chuanwei
wenchang_124	wenchang chicken	Hainan province, China	1.50188	0.515805	male	WGS	93.14	43.99	Hainan province, China	WC	Hainan Chuanwei
wenchang_126	wenchang chicken	Hainan province, China	1.49859	0.516677	male	WGS	91.92	43.69	Hainan province, China	WC	Hainan Chuanwei
wenchang_127	wenchang chicken	Hainan province, China	1.45326	0.48995	male	WGS	92.36	43.53	Hainan province, China	WC	Hainan Chuanwei
wenchang_128	wenchang chicken	Hainan province, China	1.43703	0.475967	male	WGS	91.62	43.75	Hainan province, China	WC	Hainan Chuanwei
wenchang_129	wenchang chicken	Hainan province, China	1.47448	0.499921	male	WGS	91.61	43.74	Hainan province, China	WC	Hainan Chuanwei
wenchang_130	wenchang chicken	Hainan province, China	1.54179	0.534688	male	WGS	91.37	44.64	Hainan province, China	WC	Hainan Chuanwei
wenchang_131	wenchang chicken	Hainan province, China	1.50623	0.526789	male	WGS	92.03	43.68	Hainan province, China	WC	Hainan Chuanwei
wenchang_133	wenchang chicken	Hainan province, China	1.53119	0.525469	male	WGS	91.43	44.25	Hainan province, China	WC	Hainan Chuanwei
wenchang_135	wenchang chicken	Hainan province, China	1.59486	0.579982	male	WGS	92.44	43.54	Hainan province, China	WC	Hainan Chuanwei
wenchang_136	wenchang chicken	Hainan province, China	1.59186	0.577221	male	WGS	91.44	43.34	Hainan province, China	WC	Hainan Chuanwei
wenchang_137	wenchang chicken	Hainan province, China	1.61008	0.581059	male	WGS	91.71	43.99	Hainan province, China	WC	Hainan Chuanwei
wenchang_138	wenchang chicken	Hainan province, China	1.59206	0.574865	male	WGS	91.67	43.77	Hainan province, China	WC	Hainan Chuanwei
wenchang_139	wenchang chicken	Hainan province, China	1.61949	0.597983	male	WGS	92.33	43.16	Hainan province, China	WC	Hainan Chuanwei
wenchang_140	wenchang chicken	Hainan province, China	1.62231	0.589282	male	WGS	92.01	43.73	Hainan province, China	WC	Hainan Chuanwei
wenchang_142	wenchang chicken	Hainan province, China	1.61377	0.595429	male	WGS	92.45	43.26	Hainan province, China	WC	Hainan Chuanwei
wenchang_143	wenchang chicken	Hainan province, China	1.47573	0.503242	male	WGS	92.46	43.46	Hainan province, China	WC	Hainan Chuanwei
wenchang_144	wenchang chicken	Hainan province, China	1.4544	0.48721	male	WGS	92.08	43.63	Hainan province, China	WC	Hainan Chuanwei
wenchang_145	wenchang chicken	Hainan province, China	1.43322	0.47418	male	WGS	91.81	43.6	Hainan province, China	WC	Hainan Chuanwei
wenchang_146	wenchang chicken	Hainan province, China	1.52466	0.539579	male	WGS	92.08	43.19	Hainan province, China	WC	Hainan Chuanwei
wenchang_147	wenchang chicken	Hainan province, China	1.48882	0.502026	male	WGS	91.89	44.14	Hainan province, China	WC	Hainan Chuanwei
wenchang_148	wenchang chicken	Hainan province, China	1.49875	0.507874	male	WGS	92.31	43.99	Hainan province, China	WC	Hainan Chuanwei
wenchang_149	wenchang chicken	Hainan province, China	1.46616	0.502838	male	WGS	92.09	43.31	Hainan province, China	WC	Hainan Chuanwei
wenchang_151	wenchang chicken	Hainan province, China	1.44315	0.49542	male	WGS	92.34	43.28	Hainan province, China	WC	Hainan Chuanwei
wenchang_152	wenchang chicken	Hainan province, China	1.4939	0.51926	male	WGS	92.01	43.44	Hainan province, China	WC	Hainan Chuanwei
wenchang_153	wenchang chicken	Hainan province, China	1.43055	0.474688	male	WGS	92.06	43.4	Hainan province, China	WC	Hainan Chuanwei
wenchang_154	wenchang chicken	Hainan province, China	1.46398	0.492848	male	WGS	92.04	43.83	Hainan province, China	WC	Hainan Chuanwei
wenchang_155	wenchang chicken	Hainan province, China	1.4693	0.498073	male	WGS	92.33	43.58	Hainan province, China	WC	Hainan Chuanwei
wenchang_156	wenchang chicken	Hainan province, China	1.4798	0.504471	male	WGS	92.3	43.6	Hainan province, China	WC	Hainan Chuanwei
wenchang_159	wenchang chicken	Hainan province, China	1.49371	0.496479	male	WGS	92.38	44.62	Hainan province, China	WC	Hainan Chuanwei
wenchang_161	wenchang chicken	Hainan province, China	1.48449	0.493401	female	WGS	92.18	44.11	Hainan province, China	WC	Hainan Chuanwei
wenchang_162	wenchang chicken	Hainan province, China	1.43566	0.481067	female	WGS	92.8	43.69	Hainan province, China	WC	Hainan Chuanwei
wenchang_164	wenchang chicken	Hainan province, China	1.48155	0.495139	female	WGS	92.6	44.47	Hainan province, China	WC	Hainan Chuanwei
wenchang_165	wenchang chicken	Hainan province, China	1.49943	0.494787	female	WGS	92.72	44.77	Hainan province, China	WC	Hainan Chuanwei
wenchang_166	wenchang chicken	Hainan province, China	1.47349	0.485478	female	WGS	92.5	44.36	Hainan province, China	WC	Hainan Chuanwei
wenchang_167	wenchang chicken	Hainan province, China	1.46051	0.470599	female	WGS	92.76	44.91	Hainan province, China	WC	Hainan Chuanwei
wenchang_168	wenchang chicken	Hainan province, China	1.59975	0.561031	female	WGS	92.58	44.57	Hainan province, China	WC	Hainan Chuanwei
wenchang_169	wenchang chicken	Hainan province, China	1.56178	0.534605	female	WGS	92.12	44.35	Hainan province, China	WC	Hainan Chuanwei
wenchang_170	wenchang chicken	Hainan province, China	1.54691	0.538736	female	WGS	92.49	44.19	Hainan province, China	WC	Hainan Chuanwei
wenchang_172	wenchang chicken	Hainan province, China	1.56468	0.534544	female	WGS	92.32	44.23	Hainan province, China	WC	Hainan Chuanwei
wenchang_173	wenchang chicken	Hainan province, China	1.51389	0.500551	female	WGS	92.87	44.73	Hainan province, China	WC	Hainan Chuanwei
wenchang_175	wenchang chicken	Hainan province, China	1.50984	0.517408	female	WGS	92.37	43.49	Hainan province, China	WC	Hainan Chuanwei
wenchang_176	wenchang chicken	Hainan province, China	1.56499	0.548359	female	WGS	92.38	44.16	Hainan province, China	WC	Hainan Chuanwei
wenchang_177	wenchang chicken	Hainan province, China	1.48821	0.487427	female	WGS	92.8	44.62	Hainan province, China	WC	Hainan Chuanwei
wenchang_178	wenchang chicken	Hainan province, China	1.49554	0.499252	female	WGS	92.66	44.37	Hainan province, China	WC	Hainan Chuanwei
wenchang_179	wenchang chicken	Hainan province, China	1.53425	0.523987	female	WGS	92.87	44.33	Hainan province, China	WC	Hainan Chuanwei
wenchang_180	wenchang chicken	Hainan province, China	1.52302	0.518208	female	WGS	92.38	44.26	Hainan province, China	WC	Hainan Chuanwei
wenchang_181	wenchang chicken	Hainan province, China	1.50405	0.493647	female	WGS	92.06	44.55	Hainan province, China	WC	Hainan Chuanwei
wenchang_182	wenchang chicken	Hainan province, China	1.54239	0.524949	female	WGS	92.31	44.61	Hainan province, China	WC	Hainan Chuanwei
wenchang_183	wenchang chicken	Hainan province, China	1.51113	0.515358	female	WGS	92.62	44.08	Hainan province, China	WC	Hainan Tanniu
wenchang_184	wenchang chicken	Hainan province, China	1.49579	0.503603	female	WGS	92.23	44.22	Hainan province, China	WC	Hainan Tanniu
wenchang_185	wenchang chicken	Hainan province, China	1.55889	0.539248	female	WGS	92.6	44.33	Hainan province, China	WC	Hainan Tanniu
wenchang_186	wenchang chicken	Hainan province, China	1.42699	0.465291	female	WGS	92.48	43.5	Hainan province, China	WC	Hainan Tanniu
wenchang_187	wenchang chicken	Hainan province, China	1.47343	0.497937	female	WGS	92.42	44.08	Hainan province, China	WC	Hainan Tanniu
wenchang_189	wenchang chicken	Hainan province, China	1.50911	0.525978	female	WGS	92.57	43.53	Hainan province, China	WC	Hainan Tanniu
wenchang_190	wenchang chicken	Hainan province, China	1.42741	0.447955	female	WGS	92.76	44.67	Hainan province, China	WC	Hainan Tanniu
wenchang_191	wenchang chicken	Hainan province, China	1.5054	0.514248	female	WGS	93.05	44.23	Hainan province, China	WC	Hainan Tanniu
wenchang_192	wenchang chicken	Hainan province, China	1.68184	0.606527	female	WGS	92.77	44.63	Hainan province, China	WC	Hainan Tanniu
wenchang_193	wenchang chicken	Hainan province, China	1.42209	0.454706	female	WGS	92.73	44.14	Hainan province, China	WC	Hainan Tanniu
wenchang_194	wenchang chicken	Hainan province, China	1.50951	0.515246	female	WGS	92.45	44.39	Hainan province, China	WC	Hainan Tanniu
wenchang_195	wenchang chicken	Hainan province, China	1.49491	0.515122	female	WGS	92.4	43.8	Hainan province, China	WC	Hainan Tanniu
wenchang_196	wenchang chicken	Hainan province, China	1.50866	0.507809	female	WGS	92.46	44.64	Hainan province, China	WC	Hainan Tanniu
wenchang_198	wenchang chicken	Hainan province, China	1.49769	0.505731	female	WGS	92.62	44.46	Hainan province, China	WC	Hainan Tanniu
wenchang_199	wenchang chicken	Hainan province, China	1.50941	0.519194	female	WGS	92.45	44.23	Hainan province, China	WC	Hainan Tanniu
wenchang_200	wenchang chicken	Hainan province, China	1.64441	0.589176	female	WGS	92.63	44.46	Hainan province, China	WC	Hainan Tanniu
wenchang_201	wenchang chicken	Hainan province, China	1.47866	0.488657	female	WGS	92.69	44.56	Hainan province, China	WC	Hainan Tanniu
wenchang_202	wenchang chicken	Hainan province, China	1.46916	0.483201	female	WGS	92.84	44.54	Hainan province, China	WC	Hainan Tanniu
wenchang_203	wenchang chicken	Hainan province, China	1.45839	0.464387	female	WGS	92.78	44.7	Hainan province, China	WC	Hainan Tanniu
wenchang_204	wenchang chicken	Hainan province, China	1.50273	0.501984	female	WGS	93.1	44.74	Hainan province, China	WC	Hainan Tanniu
wenchang_205	wenchang chicken	Hainan province, China	1.57044	0.556376	female	WGS	92.48	43.77	Hainan province, China	WC	Hainan Tanniu
wenchang_206	wenchang chicken	Hainan province, China	1.40971	0.43851	female	WGS	93.4	44.06	Hainan province, China	WC	Hainan Tanniu
wenchang_207	wenchang chicken	Hainan province, China	1.39195	0.434535	female	WGS	92.94	43.87	Hainan province, China	WC	Hainan Tanniu
wenchang_208	wenchang chicken	Hainan province, China	1.43815	0.469312	female	WGS	93.12	43.84	Hainan province, China	WC	Hainan Tanniu
wenchang_209	wenchang chicken	Hainan province, China	1.51663	0.463439	female	WGS	93.24	46.03	Hainan province, China	WC	Hainan Tanniu
wenchang_210	wenchang chicken	Hainan province, China	1.42835	0.451894	female	WGS	93.19	43.84	Hainan province, China	WC	Hainan Tanniu
wenchang_211	wenchang chicken	Hainan province, China	1.43225	0.457934	female	WGS	93.44	44.27	Hainan province, China	WC	Hainan Tanniu
wenchang_212	wenchang chicken	Hainan province, China	1.43696	0.455926	female	WGS	93.46	44.38	Hainan province, China	WC	Hainan Tanniu
wenchang_213	wenchang chicken	Hainan province, China	1.70269	0.626059	female	WGS	91.9	43.8	Hainan province, China	WC	Hainan Tanniu
wenchang_214	wenchang chicken	Hainan province, China	1.52602	0.517507	female	WGS	92.98	44.56	Hainan province, China	WC	Hainan Tanniu
wenchang_215	wenchang chicken	Hainan province, China	1.44129	0.466154	female	WGS	93.06	44.03	Hainan province, China	WC	Hainan Tanniu
wenchang_216	wenchang chicken	Hainan province, China	1.42059	0.457186	female	WGS	93.47	43.78	Hainan province, China	WC	Hainan Tanniu
wenchang_217	wenchang chicken	Hainan province, China	1.42089	0.45302	female	WGS	93.15	44.03	Hainan province, China	WC	Hainan Tanniu
wenchang_218	wenchang chicken	Hainan province, China	1.41664	0.451756	female	WGS	93.42	43.83	Hainan province, China	WC	Hainan Tanniu
wenchang_220	wenchang chicken	Hainan province, China	1.48277	0.494902	female	WGS	93.2	44.18	Hainan province, China	WC	Hainan Tanniu
wenchang_221	wenchang chicken	Hainan province, China	1.51472	0.524386	female	WGS	92.96	43.89	Hainan province, China	WC	Hainan Tanniu
wenchang_222	wenchang chicken	Hainan province, China	1.44146	0.474526	female	WGS	93.42	43.85	Hainan province, China	WC	Hainan Tanniu
wenchang_223	wenchang chicken	Hainan province, China	1.46842	0.493758	female	WGS	93.21	43.47	Hainan province, China	WC	Hainan Tanniu
wenchang_224	wenchang chicken	Hainan province, China	1.45848	0.483385	female	WGS	93.29	43.62	Hainan province, China	WC	Hainan Tanniu
wenchang_225	wenchang chicken	Hainan province, China	1.48926	0.485032	female	WGS	93.47	44.48	Hainan province, China	WC	Hainan Tanniu
wenchang_226	wenchang chicken	Hainan province, China	1.49776	0.515888	female	WGS	93.08	43.26	Hainan province, China	WC	Hainan Tanniu
wenchang_835	wenchang chicken	Hainan province, China	1.39573	0.433353	male	WGS	92.92	43.71	Hainan province, China	WC	Hainan Tanniu
wenchang_849	wenchang chicken	Hainan province, China	1.45778	0.473963	male	WGS	93.24	44.07	Hainan province, China	WC	Hainan Tanniu
wenchang_854	wenchang chicken	Hainan province, China	1.41111	0.448655	male	WGS	93.25	43.99	Hainan province, China	WC	Hainan Tanniu
wenchang_856	wenchang chicken	Hainan province, China	1.41663	0.452094	male	WGS	93.61	43.83	Hainan province, China	WC	Hainan Tanniu
wenchang_O16	wenchang chicken	Hainan province, China	1.43801	0.477056	female	WGS	93.31	43.49	Hainan province, China	WC	Hainan Tanniu
wenchang_O18	wenchang chicken	Hainan province, China	1.68656	0.594947	female	WGS	92.01	44.49	Hainan province, China	WC	Hainan Tanniu
wenchang_O19	wenchang chicken	Hainan province, China	1.43247	0.401609	female	WGS	93.19	45.85	Hainan province, China	WC	Hainan Tanniu
wenchang_O4	wenchang chicken	Hainan province, China	1.79	0.573476	female	WGS	92	46.31	Hainan province, China	WC	Hainan Tanniu
wenchang_S12	wenchang chicken	Hainan province, China	1.58457	0.445034	female	WGS	90.96	47.98	Hainan province, China	WC	Hainan Tanniu
wenchang_S16	wenchang chicken	Hainan province, China	1.53962	0.44327	female	WGS	91.28	47.35	Hainan province, China	WC	Hainan Tanniu
wenchang_S4	wenchang chicken	Hainan province, China	1.57181	0.508113	female	WGS	92.09	45.76	Hainan province, China	WC	Hainan Tanniu
wenchang_S8	wenchang chicken	Hainan province, China	1.77209	0.38186	female	WGS	90.52	50.85	Hainan province, China	WC	Hainan Tanniu
wenchang_T12	wenchang chicken	Hainan province, China	1.56876	0.480308	female	WGS	91.84	46.76	Hainan province, China	WC	Hainan Tanniu
wenchang_T14	wenchang chicken	Hainan province, China	1.56163	0.510127	female	WGS	92.18	45.58	Hainan province, China	WC	Hainan Tanniu
wenchang_T16	wenchang chicken	Hainan province, China	1.56088	0.478665	female	WGS	91.68	46.76	Hainan province, China	WC	Hainan Tanniu
wenchang_T2	wenchang chicken	Hainan province, China	1.56828	0.487067	female	WGS	91.97	46.32	Hainan province, China	WC	Hainan Tanniu
wenchang_S1	wenchang chicken	Hainan province, China	7.41339	0.983336	female	WGS	93.19	Missing	Hainan province, China	WC	Hainan Tanniu
wenchang_S131	wenchang chicken	Hainan province, China	7.64895	0.983847	female	WGS	93.37	Missing	Hainan province, China	WC	Hainan Tanniu
wenchang_S141	wenchang chicken	Hainan province, China	7.82858	0.984296	female	WGS	93.25	Missing	Hainan province, China	WC	Hainan Tanniu
wenchang_S17	wenchang chicken	Hainan province, China	10.3713	0.968748	female	WGS	92.55	Missing	Hainan province, China	WC	Hainan Tanniu
wenchang_S19	wenchang chicken	Hainan province, China	7.73504	0.982018	female	WGS	93.08	Missing	Hainan province, China	WC	Hainan Tanniu
wenchang_S201	wenchang chicken	Hainan province, China	7.6978	0.984076	female	WGS	93.46	Missing	Hainan province, China	WC	Hainan Tanniu
wenchang_S51	wenchang chicken	Hainan province, China	9.6075	0.986785	female	WGS	93.2	Missing	Hainan province, China	WC	Hainan Tanniu
wenchang_S7	wenchang chicken	Hainan province, China	7.77204	0.968199	female	WGS	93.13	Missing	Hainan province, China	WC	Hainan Tanniu
wenchang_S72	wenchang chicken	Hainan province, China	7.40981	0.98239	female	WGS	93.44	Missing	Hainan province, China	WC	Hainan Tanniu
wenchang_S73	wenchang chicken	Hainan province, China	8.01726	0.984081	female	WGS	93.54	Missing	Hainan province, China	WC	Hainan Tanniu
wenchang_S75	wenchang chicken	Hainan province, China	7.63301	0.983804	female	WGS	93.18	Missing	Hainan province, China	WC	Hainan Tanniu
wenchang_S76	wenchang chicken	Hainan province, China	7.59524	0.98263	female	WGS	93.2	Missing	Hainan province, China	WC	Hainan Tanniu
wenchang_S77	wenchang chicken	Hainan province, China	7.92135	0.983925	female	WGS	93.36	Missing	Hainan province, China	WC	Hainan Tanniu
wenchang_S81	wenchang chicken	Hainan province, China	7.50422	0.982712	female	WGS	92.89	Missing	Hainan province, China	WC	Hainan Tanniu
wenchang_S833	wenchang chicken	Hainan province, China	8.03337	0.983933	female	WGS	93.28	Missing	Hainan province, China	WC	Hainan Tanniu
wenchang_S834	wenchang chicken	Hainan province, China	7.51909	0.982887	female	WGS	93.15	Missing	Hainan province, China	WC	Hainan Tanniu
wenchang_S840	wenchang chicken	Hainan province, China	7.67642	0.984087	female	WGS	93.41	Missing	Hainan province, China	WC	Hainan Tanniu
wenchang_S842	wenchang chicken	Hainan province, China	9.16642	0.985904	female	WGS	93.37	Missing	Hainan province, China	WC	Hainan Tanniu
wenchang_S847	wenchang chicken	Hainan province, China	7.15306	0.98213	female	WGS	93.12	Missing	Hainan province, China	WC	Hainan Tanniu
wenchang_S9	wenchang chicken	Hainan province, China	7.05857	0.982193	female	WGS	93.11	Missing	Hainan province, China	WC	Hainan Tanniu
