# Supplementary material for: Identification of Runs of Homozygosity Islands and Functional Variants in Wenchang Chicken
Source: Animals (Basel). 2023 May 15;13(10):1645. doi: 10.3390/ani13101645 (PMC10215771; doi:10.3390/ani13101645)
Supplement: Supplementary file 1 [file animals-13-01645-s001.zip › TableS2.xlsx]

## Sheet: Sheet1
chr	start(bp)	end(bp)	length(bp)	SNPs	gene	all_gene
1	74374627	74979722	605096	1255	4	6
1	149000000	150000000	901503	6665	1
1	191000000	192000000	757.21	8407	1
2	50890911	52147156	1256.25	5610	39	47
2	52615163	53273654	658.492	2834	3
2	81529865	82104466	574.602	4440	4
2	81570830	82481394	910.565	7606	1
5	2234133	3752289	1518.16	4076	47	79
5	3706708	4400318	693.611	2223	21
5	48398162	48999233	601.072	7763	11
7	6868836	8295455	1426.62	4705	62	62
8	26155	863724	837.57	5669	2	122
8	135044	801912	666.869	4595	29
8	10252442	11935331	1682.89	5857	91
11	2398211	3506893	1108.68	2383	46	46
14	400241	979706	579.466	3132	20	20
31	1323023	2384885	1061.86	280	2	2
33	1511658	2332958	821.301	249	4	9
33	2869020	3822618	953.599	226	5
