# Supplementary material for: Identification of Runs of Homozygosity Islands and Functional Variants in Wenchang Chicken
Source: Animals (Basel). 2023 May 15;13(10):1645. doi: 10.3390/ani13101645 (PMC10215771; doi:10.3390/ani13101645)
Supplement: Supplementary file 1 [file animals-13-01645-s001.zip › TableS3.xlsx]

## Sheet: Sheet1
Category	Term	Count	%	PValue	Genes	List Total	Pop Hits	Pop Total	Fold Enrichment	Bonferroni	Benjamini	FDR
GOTERM_MF_DIRECT	GO:0005178~integrin binding	6	2.62009	0.00330089	NISCH, VWF, ITGB2, PTPRVP, ADAM9, FBN1	156	85	13131	5.94163	0.573882	0.85163	0.85163
GOTERM_MF_DIRECT	GO:0005518~collagen binding	4	1.74672	0.0132278	VWF, COL6A2, COL6A1, ADAM9	156	42	13131	8.01648	0.967793	1	1
GOTERM_BP_DIRECT	GO:0006623~protein targeting to vacuole	3	1.31004	0.0132458	RNF215, AP3D1, MON1A	159	15	13331	16.7686	0.999878	1	1
GOTERM_BP_DIRECT	GO:0035987~endodermal cell differentiation	3	1.31004	0.0150214	LAMB3, MMP2, COL6A1	159	16	13331	15.7205	0.999964	1	1
GOTERM_MF_DIRECT	GO:0004556~alpha-amylase activity	2	0.873362	0.0234698	AMY2A, AMY1A	156	2	13131	84.1731	0.997818	1	1
GOTERM_MF_DIRECT	GO:0046922~peptide-O-fucosyltransferase activity	2	0.873362	0.0234698	POFUT2, POFUT1	156	2	13131	84.1731	0.997818	1	1
KEGG_PATHWAY	gga04512:ECM-receptor interaction	5	2.18341	0.0290685	VWF, LAMB3, COL6A2, COL6A1, TNX	73	82	5038	4.20815	0.902748	1	1
GOTERM_MF_DIRECT	GO:0000049~tRNA binding	4	1.74672	0.0310348	DUS2, LOC112532301, FARSA, TRMT1L	156	58	13131	5.80504	0.999707	1	1
GOTERM_BP_DIRECT	GO:0098609~cell-cell adhesion	5	2.18341	0.0330125	VCAM1, DLG3, FBLIM1, ELMO2, EGFR	159	102	13331	4.10994	1	1	1
GOTERM_CC_DIRECT	GO:0043195~terminal bouton	3	1.31004	0.0349658	OPHN1, LOC769223, AP3D1	168	26	14681	10.0831	0.998713	1	1
GOTERM_MF_DIRECT	GO:0003725~double-stranded RNA binding	4	1.74672	0.0352927	DUS2, LOC112532301, ADARB1, OASL	156	61	13131	5.51955	0.999906	1	1
GOTERM_BP_DIRECT	GO:0005975~carbohydrate metabolic process	5	2.18341	0.039458	PARG, AMY2A, AMY1A, LANCL1, LANCL2	159	108	13331	3.88161	1	1	1
GOTERM_BP_DIRECT	GO:0006909~phagocytosis	3	1.31004	0.0459904	ITGB2, ELMO2, PLD4	159	29	13331	8.67339	1	1	1
GOTERM_BP_DIRECT	GO:0006004~fucose metabolic process	2	0.873362	0.0465773	POFUT2, POFUT1	159	4	13331	41.9214	1	1	1
GOTERM_BP_DIRECT	GO:0007507~heart development	5	2.18341	0.0543545	MED12, POFUT1, PTPRVP, GLI3, FBN1	159	120	13331	3.49345	1	1	1
GOTERM_BP_DIRECT	GO:0001580~detection of chemical stimulus involved in sensory perception of bitter taste	2	0.873362	0.0578807	GNAT3, LOC101747503	159	5	13331	33.5371	1	1	1
GOTERM_MF_DIRECT	GO:0005201~extracellular matrix structural constituent	4	1.74672	0.0646807	MUC1, LAMB3, COL6A1, FBN1	156	78	13131	4.31657	1	1	1
GOTERM_CC_DIRECT	GO:0005604~basement membrane	4	1.74672	0.0687463	MMP2, COL6A1, HMCN1, FBN1	168	83	14681	4.21142	0.999998	1	1
GOTERM_BP_DIRECT	GO:0048702~embryonic neurocranium morphogenesis	2	0.873362	0.0690509	MED12, GLI3	159	6	13331	27.9476	1	1	1
GOTERM_CC_DIRECT	GO:0005829~cytosol	35	15.2838	0.0724565	DDX28, USP36, CASZ1, PARG, STXBP1, ADARB1, FTCD, CDC14A, GLI3, OASL, GNAI2, PIK3C2B, AKAP12, EXTL2, GLT1D1, GATSL2, PCNT, BUB1, SCAPER, CCDC160, IVNS1ABP, STX8, PRMT3, NFATC3, AIP, TTC1, BAAT, NISCH, DUS2, FRMD7, HECW1, LANCL2, ELMO2, FARSA, BLVRA	168	2333	14681	1.31099	0.999999	1	1
GOTERM_CC_DIRECT	GO:0002116~semaphorin receptor complex	2	0.873362	0.0769755	PLXNB3, PLXNA4	168	7	14681	24.9677	1	1	1
GOTERM_MF_DIRECT	GO:0019905~syntaxin binding	3	1.31004	0.0807092	LOC769223, STXBP1, STX8	156	40	13131	6.31298	1	1	1
GOTERM_BP_DIRECT	GO:0051301~cell division	5	2.18341	0.0867182	NCAPD3, CDC25A, CDC14A, ANAPC1, GNAI2	159	141	13331	2.97315	1	1	1
GOTERM_BP_DIRECT	GO:1902287~semaphorin-plexin signaling pathway involved in axon guidance	2	0.873362	0.0909982	PLXNB3, PLXNA4	159	8	13331	20.9607	1	1	1
GOTERM_MF_DIRECT	GO:0008528~G-protein coupled peptide receptor activity	3	1.31004	0.0913554	GALR1L, RXFP2, LGR4	156	43	13131	5.87254	1	1	1
GOTERM_BP_DIRECT	GO:0043406~positive regulation of MAP kinase activity	3	1.31004	0.0956466	NTF3, ADAM9, EGFR	159	44	13331	5.71655	1	1	1

## Sheet: GO_BP
Category	Term	Count	%	PValue	Genes	List Total	Pop Hits	Pop Total	Fold Enrichment	Bonferroni	Benjamini	FDR
GOTERM_BP_DIRECT	GO:0006623~protein targeting to vacuole	3	1.31004	0.0132458	RNF215, AP3D1, MON1A	159	15	13331	16.7686	0.999878	1	1
GOTERM_BP_DIRECT	GO:0035987~endodermal cell differentiation	3	1.31004	0.0150214	LAMB3, MMP2, COL6A1	159	16	13331	15.7205	0.999964	1	1
GOTERM_BP_DIRECT	GO:0098609~cell-cell adhesion	5	2.18341	0.0330125	VCAM1, DLG3, FBLIM1, ELMO2, EGFR	159	102	13331	4.10994	1	1	1
GOTERM_BP_DIRECT	GO:0005975~carbohydrate metabolic process	5	2.18341	0.039458	PARG, AMY2A, AMY1A, LANCL1, LANCL2	159	108	13331	3.88161	1	1	1
GOTERM_BP_DIRECT	GO:0006909~phagocytosis	3	1.31004	0.0459904	ITGB2, ELMO2, PLD4	159	29	13331	8.67339	1	1	1
GOTERM_BP_DIRECT	GO:0006004~fucose metabolic process	2	0.873362	0.0465773	POFUT2, POFUT1	159	4	13331	41.9214	1	1	1
GOTERM_BP_DIRECT	GO:0007507~heart development	5	2.18341	0.0543545	MED12, POFUT1, PTPRVP, GLI3, FBN1	159	120	13331	3.49345	1	1	1
GOTERM_BP_DIRECT	GO:0001580~detection of chemical stimulus involved in sensory perception of bitter taste	2	0.873362	0.0578807	GNAT3, LOC101747503	159	5	13331	33.5371	1	1	1
GOTERM_BP_DIRECT	GO:0048702~embryonic neurocranium morphogenesis	2	0.873362	0.0690509	MED12, GLI3	159	6	13331	27.9476	1	1	1
GOTERM_BP_DIRECT	GO:0051301~cell division	5	2.18341	0.0867182	NCAPD3, CDC25A, CDC14A, ANAPC1, GNAI2	159	141	13331	2.97315	1	1	1
GOTERM_BP_DIRECT	GO:1902287~semaphorin-plexin signaling pathway involved in axon guidance	2	0.873362	0.0909982	PLXNB3, PLXNA4	159	8	13331	20.9607	1	1	1
GOTERM_BP_DIRECT	GO:0043406~positive regulation of MAP kinase activity	3	1.31004	0.0956466	NTF3, ADAM9, EGFR	159	44	13331	5.71655	1	1	1

## Sheet: GO_CC
Category	Term	Count	%	PValue	Genes	List Total	Pop Hits	Pop Total	Fold Enrichment	Bonferroni	Benjamini	FDR
GOTERM_CC_DIRECT	GO:0043195~terminal bouton	3	1.31004	0.0349658	OPHN1, LOC769223, AP3D1	168	26	14681	10.0831	0.998713	1	1
GOTERM_CC_DIRECT	GO:0005604~basement membrane	4	1.74672	0.0687463	MMP2, COL6A1, HMCN1, FBN1	168	83	14681	4.21142	0.999998	1	1
GOTERM_CC_DIRECT	GO:0005829~cytosol	35	15.2838	0.0724565	DDX28, USP36, CASZ1, PARG, STXBP1, ADARB1, FTCD, CDC14A, GLI3, OASL, GNAI2, PIK3C2B, AKAP12, EXTL2, GLT1D1, GATSL2, PCNT, BUB1, SCAPER, CCDC160, IVNS1ABP, STX8, PRMT3, NFATC3, AIP, TTC1, BAAT, NISCH, DUS2, FRMD7, HECW1, LANCL2, ELMO2, FARSA, BLVRA	168	2333	14681	1.31099	0.999999	1	1
GOTERM_CC_DIRECT	GO:0002116~semaphorin receptor complex	2	0.873362	0.0769755	PLXNB3, PLXNA4	168	7	14681	24.9677	1	1	1

## Sheet: GO_MF
Category	Term	Count	%	PValue	Genes	List Total	Pop Hits	Pop Total	Fold Enrichment	Bonferroni	Benjamini	FDR
GOTERM_MF_DIRECT	GO:0005178~integrin binding	6	2.62009	0.00330089	NISCH, VWF, ITGB2, PTPRVP, ADAM9, FBN1	156	85	13131	5.94163	0.573882	0.85163	0.85163
GOTERM_MF_DIRECT	GO:0005518~collagen binding	4	1.74672	0.0132278	VWF, COL6A2, COL6A1, ADAM9	156	42	13131	8.01648	0.967793	1	1
GOTERM_MF_DIRECT	GO:0004556~alpha-amylase activity	2	0.873362	0.0234698	AMY2A, AMY1A	156	2	13131	84.1731	0.997818	1	1
GOTERM_MF_DIRECT	GO:0046922~peptide-O-fucosyltransferase activity	2	0.873362	0.0234698	POFUT2, POFUT1	156	2	13131	84.1731	0.997818	1	1
GOTERM_MF_DIRECT	GO:0000049~tRNA binding	4	1.74672	0.0310348	DUS2, LOC112532301, FARSA, TRMT1L	156	58	13131	5.80504	0.999707	1	1
GOTERM_MF_DIRECT	GO:0003725~double-stranded RNA binding	4	1.74672	0.0352927	DUS2, LOC112532301, ADARB1, OASL	156	61	13131	5.51955	0.999906	1	1
GOTERM_MF_DIRECT	GO:0005201~extracellular matrix structural constituent	4	1.74672	0.0646807	MUC1, LAMB3, COL6A1, FBN1	156	78	13131	4.31657	1	1	1
GOTERM_MF_DIRECT	GO:0019905~syntaxin binding	3	1.31004	0.0807092	LOC769223, STXBP1, STX8	156	40	13131	6.31298	1	1	1
GOTERM_MF_DIRECT	GO:0008528~G-protein coupled peptide receptor activity	3	1.31004	0.0913554	GALR1L, RXFP2, LGR4	156	43	13131	5.87254	1	1	1

## Sheet: KEGG
Category	Term	Count	%	PValue	Genes	List Total	Pop Hits	Pop Total	Fold Enrichment	Bonferroni	Benjamini	FDR
KEGG_PATHWAY	gga04512:ECM-receptor interaction	5	2.18341	0.0290685	VWF, LAMB3, COL6A2, COL6A1, TNX	73	82	5038	4.20815	0.902748	1	1
