# Supplementary material for: Identification of Runs of Homozygosity Islands and Functional Variants in Wenchang Chicken
Source: Animals (Basel). 2023 May 15;13(10):1645. doi: 10.3390/ani13101645 (PMC10215771; doi:10.3390/ani13101645)
Supplement: Supplementary file 1 [file animals-13-01645-s001.zip › tableS4.xlsx]

## Sheet: Sheet1
SNP number	ROH(<1MB)		ROH(1-2MB)		ROH(2-3MB)		ROH(>3MB)		ROH(ALL)
	ROH number	Percent (%)	ROH number	Percent (%)	ROH number	Percent (%)	ROH number	Percent (%)	ROH number	Percent (%)
50	52526	0.981684	853	0.0159421	111	0.00207453	16	0.000299032	53506	1
100	50228	0.983513	715	0.0140004	111	0.00217349	16	0.000313295	51070	1
150	49199	0.983921	677	0.0135392	111	0.00221987	16	0.000319981	50003	1
200	48605	0.984166	655	0.0132626	111	0.00224756	16	0.000323972	49387	1
250	48175	0.984509	638	0.0130382	104	0.00212536	16	0.000326978	48933	1
300	47802	0.984837	620	0.0127735	100	0.00206024	16	0.000329639	48538	1
350	47488	0.984901	616	0.0127758	96	0.00199104	16	0.00033184	48216	1
400	47210	0.984814	616	0.0128499	96	0.00200259	16	0.000333764	47938	1
450	46806	0.984726	614	0.0129176	96	0.00201969	16	0.000336615	47532	1
500	46534	0.984659	614	0.0129922	95	0.0020102	16	0.00033856	47259	1
